# Supplementary material for: Comparison of CRISPR–Cas9 Tools for Transcriptional Repression and Gene Disruption in the BEVS
Source: Viruses. 2021 Sep 24;13(10):1925. doi: 10.3390/v13101925 (PMC8541072; doi:10.3390/v13101925)
Supplement: Supplementary file 1 [file viruses-13-01925-s001.zip]

Archive with 1 entries (1 files):
- viruses-1326414-supplementary.pdf
